# Supplementary material for: Identification of two novel breast cancer loci through large-scale genome-wide association study in the Japanese population
Source: Sci Rep. 2019 Nov 22;9:17332. doi: 10.1038/s41598-019-53654-9 (PMC6874604; doi:10.1038/s41598-019-53654-9)
Supplement: Supplementary file 1 — Supp Table 1, Supp Table 2, Supp Table 3, Supp Table 4, Supp Table 5, Supp Table 6 [file 41598_2019_53654_MOESM1_ESM.xlsx]

## Sheet: Title page
Supplementary Dataset
Identification of two novel breast cancer loci through large-scale genome-wide association study in the Japanese population
Siew-Kee Low1, 2, *, Yoon Ming Chin1, Hidemi Ito4, 6, Keitaro Matsuo5, 6, Chizu Tanikawa7,
Koichi Matsuda9, Hiroko Saito10, Mika Sakurai-Yageta11, Naoki Nakaya11, Atsushi Shimizu12,
Satoshi S. Nishizuka12, Taiki Yamaji13, Norie Sawada13, Motoki Iwasaki13,
Shoichiro Tsugane14, Toshiro Takezaki15, Sadao Suzuki16, Mariko Naito17, 18, Kenji Wakai17,
Yoichiro Kamatani2, Yukihide Momozawa3, Yoshinori Murakami8, Johji Inazawa19,21,
Yusuke Nakamura1, Michiaki Kubo3, Toyomasa Katagiri22, Yoshio Miki10, 20
1Cancer Precision Medicine Center, Japanese Foundation for Cancer Research, Tokyo, Japan
2Laboratory for Statistical Analysis, and 3Laboratory for Genotyping Development, RIKEN Center for Integrative Medical Sciences, Yokohama, Japan
4Division of Cancer Information and Control, and 5Division of Cancer Epidemiology and Prevention, Aichi Cancer Center Research Institute, Nagoya, Japan
6Department of Epidemiology, Nagoya University Graduate School of Medicine
7Laboratory of Genome Technology, Human Genome Center, and 8Division of Molecular Pathology, The Institute of Medical Science, The University of Tokyo, Tokyo, Japan
9Graduate school of Frontier Sciences, The University of Tokyo, Tokyo, Japan
10Department of Genetic Diagnosis, The Cancer Institute of JFCR, Tokyo, Japan
11Tohoku Medical Megabank Organization, Tohoku University, Sendai, Japan,
12Iwate Tohoku Medical Megabank Organization, Iwate Medical University, Iwate, Japan,
13Division of Epidemiology, 14Center for Public Health Sciences, National Cancer Center, Tokyo, Japan
15Department of International Island and Community Medicine, Kagoshima University Graduate School of Medical and Dental Sciences, Kagoshima, Japan
16Department of Public Health, Nagoya City University Graduate School of Medical Sciences, Nagoya, Japan
17Department of Preventive Medicine, Nagoya University Graduate School of Medicine, Nagoya, Japan
18Department of Oral Epidemiology, Graduate School of Biomedical and Health Sciences, Hiroshima University, Hiroshima, Japan
19Department of Molecular Cytogenetics, and 20Department of Molecular Genetics, Medical Research Institute, Tokyo Medical & Dental University, Tokyo, Japan
21Bioresource Research Center, Tokyo Medical & Dental University, Tokyo, Japan
22Division of Genome Medicine, Institute for Genome Research, Tokushima University, Tokushima, Japan

## Sheet: Supp Table 1
Supplementary Table 1: Sample demographic and clinical parameters of this GWAS dataset
Case	BBJ_PhaseI+II	BBJ_PhaseIII	Validation_set
n	5272	1397	981
Age, mean(SD)	58.5 (11.9)	61.8(12.0)	51.8 (10.9)
Family history (mother & sisters)
No/missing	4717	1180	901
Yes	555	217	80
Hormonal receptor status
ER positive	2412	998	443
ER negative	956	274	366
ER unknown/missin	1904	125	172
PR positive	2010	790	429
PR negative	1291	476	376
PR unkwown/missing	1971	131	176
HER2 positive	2059	1143	316
HER2 negative	728	114	386
HER2 unknown/missing	2485	140	279
Control	BBJ_PhaseI+II	BBJ_PhaseIII	Validation_set
n	16496	5434	1394
Age	49.1 (18)	55.5 (10.0)	51.3 (10.9)

## Sheet: Suppy Table 2
Supplementary Table 2: Common variants that are associated with breast cancer in different populations identified from GWAS
Locus	Reported gene(s)	Strongest SNP-Risk Allele	Per allele OR Ranges	95%CI	Breast cancer type	Reference	P-value	Strongest SNP-Risk Allele	pMeta_ GWAS	pMeta_ OR	pMeta_ L95	pMeta_ U95
Transethnic
1q22	TRIM46	rs4971059	1.02-1.07	[1.00-1.11]	All	1	4.8e-11	rs4971059	0.0202252	1.06528	1.00991	1.12369
1q32.1	ZC3H11A	rs4951011	1.09	[1.06-1.12]	All	2	9e-09	rs4951011	0.00293656	0.936756	0.897283	0.977966
2q35	intergenic (LOC101928278, LOC105373874)	rs13387042	1.2	[1.14-1.26]	ER+	3	1e-13	rs13387042	0.00479303	0.914436	0.85933	0.973076
5p15.33	TERT	rs10069690	1.18	[1.13-1.25]	ER-	4	1e-10	rs10069690	0.00066411	0.922314	0.880352	0.966276
5q11.2	MAP3K1	rs889312	1.13	[1.10-1.16]	All	5	7e-20	rs889312	0.0443762	1.04162	1.00103	1.08386
5q14.3	ARRDC3	rs10474352	1.09	[1.06-1.12]	All	2	2e-09	rs10474352	1.98e-05	1.08989	1.04764	1.13385
5q22.1	NREP	rs6882649	1.03-1.06	[1.01-1.10]	All	1	3.7e-09	rs6882649	0.0256801	0.937297	0.885464	0.992164
6q25.1	ESR1	rs9383938	1.28	[NR]	All	6	2e-10	rs9383938	0.000377815	0.927832	0.890297	0.966949
8q22.3	-	rs514192	1.03-1.06	[1.00-1.10]	All	1	5.6e-09	rs514192	0.00182313	1.06527	1.02376	1.10847
8q24.13	-	rs58847541	1.05-1.08	[1.02-1.13]	All	1	5.5e-13	rs58847541	0.0252834	0.935722	0.882811	0.991805
8q24.21	intergenic (MYC, MIR1208)	rs13281615	1.08	[1.05-1.11]	All	5	5e-12	rs13281615	0.00847232	1.05513	1.01381	1.09813
9q33.3	LMX1B	rs10760444	1.03-1.08	[1.01-1.11]	All	1	9.1e-09	rs10760444	0.00725784	1.0582	1.01539	1.10281
10q26.13	FGFR2	rs2981582	1.26	[1.23-1.30]	All	5	2e-76	rs2981582	4.11e-12	0.858101	0.821771	0.896037
11p15	PIDD1	rs6597981	1.01	[1.00-1.08]	All	1	1.4e-12	rs6597981	0.0210439	0.952551	0.914016	0.992711
16q12.1	TOX3	rs3803662	1.20-1.28	[1.16-1.35]	All, ER+	3, 5	1e-36	rs3803662	1.36e-16	1.18257	1.13648	1.23052
19p13.11	GATAD2A, MIR640	rs2965183	1.04-1.05	[1.01-1.09]	All	1	6.3e-12	rs2965183	0.000377402	0.924194	0.88489	0.965243
European
2q14.2	intergenic (LINC01101 - LOC105373585)	rs4849887	1.1	[1.06-1.14]	All	7	4e-11	rs4849887	0.00504016	1.08785	1.02568	1.15379
2q35	intergenic (LOC101928278, LOC105373874)	rs13387042	1.14-1.25	[1.11-1.37]	All	7, 9, 11, 12	2e-57	rs13387042	0.00479303	0.914436	0.85933	0.973076
3p26.1	ITPR1, EGOT	rs6762644	1.07	[1.04-1.09]	All	7	2e-12	rs6762644	0.00154825	0.882604	0.816932	0.953555
3p24.1	SLC4A7	rs653465	1.18	[1.12-1.23]	Early	13	5e-12	rs653465	0.0488113	0.956165	0.914466	0.999766
3p24.1	SLC4A7	rs4973768	1.10-1.14	[1.08-1.19]	All	7, 11	2e-30	rs4973768	0.0198071	0.942446	0.896606	0.990631
4q34.1	ADAM29	rs6828523	1.11	[1.09-1.15]	All	7	4e-16	rs6828523	6.04e-05	1.11591	1.05769	1.17734
5p15.33	TERT	rs10069690	1.06-1.15	[1.04-1.20]	ER-, All	7, 10	5e-12	rs10069690	0.00066411	0.922314	0.880352	0.966276
5p15.33	TERT	rs2242652	1.18-1.22	[1.16-1.28]	ER-BRCA1+, ER-	8	8e-28	rs2242652	0.000598063	0.921689	0.879756	0.965621
5p12	intergenic (LOC102723839 - RN7SL383P)	rs4415084	1.17	[1.11-1.22]	All	11	8e-11	rs4415084	2.59e-09	1.12907	1.08486	1.17509
5p12	intergenic (LOC102723839 - RN7SL383P)	rs10941679	1.13	[1.10-1.15]	All	7	2e-37	rs10941679	3.11e-09	0.882632	0.846925	0.919844
5q11.2	MAP3K1	rs889312	1.12-1.29	[1.10-1.30]	All,Early	7,12, 13	2e-09	rs889312	0.0443762	1.04162	1.00103	1.08386
5q33.3	EBF1	rs1432679	1.07	[1.05-1.09]	All	7	2e-14	rs1432679	0.00819619	1.05979	1.01514	1.10642
6p23	RANBP9	rs204247	1.05	[1.03-1.07]	All	7	8e-09	rs204247	0.00511102	1.05843	1.01718	1.10135
6q14.1	intergenic (LOC105377871)	rs17530068	1.05	[1.03-1.08]	All	7	8e-09	rs17530068	0.00456501	0.932467	0.888482	0.978629
6q25.1	ESR1	rs3757318	1.16	[1.12-1.21]	All	7	2e-21	rs3757318	0.000539377	0.920744	0.878673	0.96483
6q25.1	ESR1	rs12662670	1.19-1.20	[1.11-1.32]	ER-BRCA1+, ER-	8	1e-19	rs12662670	0.00215768	0.93197	0.890948	0.974881
6q25.1	ESR1	rs11155804	1.15-1.16	[1.11-1.20]	ER-BRCA1+, ER-	8	4e-28	rs11155804	1.07e-09	0.874051	0.837046	0.912693
6q25.1	ESR1	rs2046210	1.15-1.28	[1.11-1.39]	ER-, BRCA1+	8, 10	5e-16	rs2046210	1.33e-09	0.874733	0.837699	0.913404
8p12	intergenic (RPL17P33 - LINC00589)	rs9693444	1.07	[1.05-1.09]	All	7	9e-14	rs9693444	7.13e-05	0.918606	0.880918	0.957907
8q24.21	intergenic (MYC, MIR1208)	rs13281615	1.09	[1.07-1.12]	All	7	1e-27	rs13281615	0.00847232	1.05513	1.01381	1.09813
8q24.21	intergenic (MYC, MIR1208)	rs2392780	1.15	[1.10-1.20]	Early	13	1e-08	rs2392780	0.01239	1.06149	1.01299	1.11232
9q31.2	intergenic (LOC105376214)	rs865686	1.12	[1.09-1.18]	All	7, 11	1e-34	rs865686	0.00121336	1.13656	1.05176	1.22819
10p12.31	DNAJC1, MLLT10	rs7072776	1.07	[1.05-1.09]	All	7	4e-14	rs7072776	0.0781115	1.1096	0.988367	1.2457
10q22.3	ZMIZ1	rs704010	1.07	[1.03-1.11]	All	7, 12	7e-22	rs704010	0.00613608	0.939557	0.898581	0.982401
10q26.13	FGFR2	rs2981579	1.17-1.43	[1.07-1.53]	All	7, 9, 12	2e-170	rs2981579	1.05e-16	0.845087	0.812153	0.879356
10q26.13	FGFR2	rs2981575	1.28	[1.18-1.39]	BRCA2+	14	1e-08	rs2981575	7.52e-17	0.839668	0.805878	0.874875
10q26.13	FGFR2	rs1219648	1.31-1.32	[1.22-1.42]	All	11, 16	1e-30	rs1219648	5.32e-15	0.84811	0.8138	0.883866
10q26.13	FGFR2	rs2912774	1.29	[1.23-1.35]	Early	13	3e-27	rs2912774	3.64e-15	0.847262	0.812987	0.882983
11q24.3	intergenic (RPS27P20 - LINC01395)	rs11820646	1.05	[1.03-1.08]	All	7	1e-09	rs11820646	0.0890427	1.03648	0.994547	1.08018
12p11.22	PTHLH	rs10771399	1.16-1.39	[1.10-1.56]	All, ER-BRCA1+, ER-, TNBR	7, 8, 10, 17	7e-18	rs10771399	4.67e-08	1.16808	1.10476	1.23503
12p11.22	PTHLH	rs7297051	1.12-1.16	[1.08-1.20]	ER-BRCA1+, ER-	8	3e-20	rs7297051	1.19e-09	1.1632	1.10788	1.22127
12q22	NTN4	rs17356907	1.1	[1.08-1.12]	All	7	2e-22	rs17356907	0.0355696	1.05143	1.00339	1.10178
12q24.21	intergenic	rs1292011	1.09	[1.06-1.11]	All	7	9e-22	rs1292011	3.21e-08	1.12981	1.08197	1.17975
14q13.3	PAX9, SLC25A21	rs2236007	1.08	[1.05-1.1]	All	7	2e-13	rs2236007	0.00114721	1.07754	1.03011	1.12715
16q12.1	TOX3	rs4784223	1.27	[1.21-1.34]	Early	13	6e-21	rs4784223	1.92e-11	0.86813	0.83301	0.90473
16q12.1	TOX3	rs3803662	1.14-1.50	[1.07-1.66]	ER-, All, Male	7, 9, 10, 12, 17	2e-114	rs3803662	1.36e-16	1.18257	1.13648	1.23052
16q12.1	TOX3	rs4784227	1.07-1.15	[1.02-1.19]	ER-BRCA1+, ER-	8	6e-15	rs4784227	2.18e-24	0.786775	0.751311	0.823913
16q12.1	TOX3	rs3112612	1.15	[1.10-1.21]	All	11	4e-10	rs3112612	6.01e-06	1.11804	1.0653	1.17339
16q23.2	CDYL2	rs13329835	1.08	[1.05-1.10]	All	7	2e-16	rs13329835	0.0286067	1.1277	1.01265	1.25582
18q11.2	CHST9	rs1436904	1.04	[1.02-1.06]	All	7	3e-08	rs1436904	0.0113573	1.05479	1.01211	1.09926
22q13.1	MKL1	rs6001930	1.12	[1.09-1.16]	All	7	9e-19	rs6001930	0.00092841	0.929846	0.890664	0.970752
East-Asian
6q25.1	CCDC170 - ESR1	rs2046210	1.22-1.29	[1.16-1.37]	All	19, 21	2e-15	rs2046210	1.33e-09	0.874733	0.837699	0.913404
6q25.1	TAB2	rs9485372	1.11	[1.09-1.15]	All	23	4e-12	rs9485372	0.00111625	1.07109	1.02776	1.11625
10q21.2	ZNF365	rs10822013	1.12	[1.06-1.18]	All	24	6e-09	rs10822013	0.00258537	0.94072	0.904059	0.978866
10q26.13	FGFR2	rs2981579	1.19	[1.11-1.23]	All	19	3e-11	rs2981579	1.05e-16	0.845087	0.812153	0.879356
10q26.13	FGFR2	rs1219648	1.17	[1.11-1.23]	All	19	6e-09	rs1219648	5.32e-15	0.84811	0.8138	0.883866
10q26.13	FGFR2	rs2981582	1.18	[1.11-1.23]	All	19	2e-08	rs2981582	4.11e-12	0.858101	0.821771	0.896037
10q26.13	FGFR2	rs2981578	1.225	[1.158-1.296]	All	25	1e-12	rs2981578	3.02e-19	1.19947	1.15272	1.24811
16q12.1	TOX3, LOC643714	rs3803662	1.213	[1.146-1.284]	All	25	3e-11	rs3803662	1.36e-16	1.18257	1.13648	1.23052
16q12.1	TOX3, LOC643714	rs4784227	1.24	[1.20-1.29]	All	22	1e-28	rs4784227	2.18e-24	0.786775	0.751311	0.823913
16q12.1	TOX3, LOC643714	rs12922061	1.231	[1.153-1.314]	All	25	4e-10	rs12922061	1.61e-17	0.823806	0.787878	0.861371
21q22.12	LOC107985515	rs16992204	1.13	[1.07-1.18]	All	19	5e-08	rs16992204	3.73e-08	0.868343	0.825764	0.913118
African
3q26.31	TNFSF10	rs13074711	1.29	[1.18-1.40]	All	26	2e-08	rs13074711	0.030707	0.932181	0.874653	0.993492
5p15.33	TERT	rs10069690	1.3	[1.20-1.41]	All	26	2e-10	rs10069690	0.00066411	0.922314	0.880352	0.966276
Ad Mixed American (Latinas)
16q12.1	TOX3	rs4784227	1.38	[1.24-1.54]	All	27	3e-09	rs4784227	2.18e-24	0.786775	0.751311	0.823913
References
1	Michailidou K, Lindstrom S, Dennis J, et al. Association analysis identifies 65 new breast cancer risk loci. Nature. 2017; 551: 92-4.
2	Cai Q, Zhang B, Sung H, et al. Genome-wide association analysis in East Asians identifies breast cancer susceptibility loci at 1q32.1, 5q14.3 and 15q26.1. Nat Genet. 2014; 46: 886-90.
3	Stacey SN, Manolescu A, Sulem P, et al. Common variants on chromosomes 2q35 and 16q12 confer susceptibility to estrogen receptor-positive breast cancer. Nat Genet. 2007; 39: 865-9.
4	Haiman CA, Chen GK, Vachon CM, et al. A common variant at the TERT-CLPTM1L locus is associated with estrogen receptor-negative breast cancer. Nat Genet. 2011; 43: 1210-4.
5	Easton DF, Pooley KA, Dunning AM, et al. Genome-wide association study identifies novel breast cancer susceptibility loci. Nature. 2007; 447: 1087-93.
6	Siddiq A, Couch FJ, Chen GK, et al. A meta-analysis of genome-wide association studies of breast cancer identifies two novel susceptibility loci at 6q14 and 20q11. Hum Mol Genet. 2012; 21: 5373-84.
7	Michailidou K, Hall P, Gonzalez-Neira A, et al. Large-scale genotyping identifies 41 new loci associated with breast cancer risk. Nat Genet. 2013; 45: 353-61, 61e1-2.
8	Couch FJ, Kuchenbaecker KB, Michailidou K, et al. Identification of four novel susceptibility loci for oestrogen receptor negative breast cancer. Nat Commun. 2016; 7: 11375.
9	Thomas G, Jacobs KB, Kraft P, et al. A multistage genome-wide association study in breast cancer identifies two new risk alleles at 1p11.2 and 14q24.1 (RAD51L1). Nat Genet. 2009; 41: 579-84.
10	Garcia-Closas M, Couch FJ, Lindstrom S, et al. Genome-wide association studies identify four ER negative-specific breast cancer risk loci. Nat Genet. 2013; 45: 392-8, 8e1-2.
11	Fletcher O, Johnson N, Orr N, et al. Novel breast cancer susceptibility locus at 9q31.2: results of a genome-wide association study. J Natl Cancer Inst. 2011; 103: 425-35.
12	Turnbull C, Ahmed S, Morrison J, et al. Genome-wide association study identifies five new breast cancer susceptibility loci. Nat Genet. 2010; 42: 504-7.
13	Ahsan H, Halpern J, Kibriya MG, et al. A genome-wide association study of early-onset breast cancer identifies PFKM as a novel breast cancer gene and supports a common genetic spectrum for breast cancer at any age. Cancer Epidemiol Biomarkers Prev. 2014; 23: 658-69.
14	Gaudet MM, Kirchhoff T, Green T, et al. Common genetic variants and modification of penetrance of BRCA2-associated breast cancer. PLoS Genet. 2010; 6: e1001183.
15	Antoniou AC, Wang X, Fredericksen ZS, et al. A locus on 19p13 modifies risk of breast cancer in BRCA1 mutation carriers and is associated with hormone receptor-negative breast cancer in the general population. Nat Genet. 2010; 42: 885-92.
16	Li J, Humphreys K, Heikkinen T, et al. A combined analysis of genome-wide association studies in breast cancer. Breast Cancer Res Treat. 2011; 126: 717-27.
17	Purrington KS, Slager S, Eccles D, et al. Genome-wide association study identifies 25 known breast cancer susceptibility loci as risk factors for triple-negative breast cancer. Carcinogenesis. 2014; 35: 1012-9.
18	Orr N, Lemnrau A, Cooke R, et al. Genome-wide association study identifies a common variant in RAD51B associated with male breast cancer risk. Nat Genet. 2012; 44: 1182-4.
19	Han MR, Long J, Choi JY, et al. Genome-wide association study in East Asians identifies two novel breast cancer susceptibility loci. Hum Mol Genet. 2016; 25: 3361-71.
20	Kim HC, Lee JY, Sung H, et al. A genome-wide association study identifies a breast cancer risk variant in ERBB4 at 2q34: results from the Seoul Breast Cancer Study. Breast Cancer Res. 2012; 14: R56.
21	Zheng W, Long J, Gao YT, et al. Genome-wide association study identifies a new breast cancer susceptibility locus at 6q25.1. Nat Genet. 2009; 41: 324-8.
22	Long J, Cai Q, Shu XO, et al. Identification of a functional genetic variant at 16q12.1 for breast cancer risk: results from the Asia Breast Cancer Consortium. PLoS Genet. 2010; 6: e1001002.
23	Long J, Cai Q, Sung H, et al. Genome-wide association study in east Asians identifies novel susceptibility loci for breast cancer. PLoS Genet. 2012; 8: e1002532.
24	Cai Q, Long J, Lu W, et al. Genome-wide association study identifies breast cancer risk variant at 10q21.2: results from the Asia Breast Cancer Consortium. Hum Mol Genet. 2011; 20: 4991-9.
25	Low SK, Takahashi A, Ashikawa K, et al. Genome-wide association study of breast cancer in the Japanese population. PLoS One. 2013; 8: e76463.
26	Huo D, Feng Y, Haddad S, et al. Genome-wide association studies in women of African ancestry identified 3q26.21 as a novel susceptibility locus for oestrogen receptor negative breast cancer. Hum Mol Genet. 2016; 25: 4835-46.
27	Fejerman L, Ahmadiyeh N, Hu D, et al. Genome-wide association study of breast cancer in Latinas identifies novel protective variants on 6q25. Nat Commun. 2014; 5: 5260.
28	Gold B, Kirchhoff T, Stefanov S, et al. Genome-wide association study provides evidence for a breast cancer risk locus at 6q22.33. Proc Natl Acad Sci U S A. 2008; 105: 4340-5.

## Sheet: Supp Table 3
Supplementary Table 3: SNP association stratified by breast cancer subtypes
CHR	SNP	Pos GRCh37	Minor	Genetic	Study	GWAS1+2 (PC1, PC2)		EMP1	ER+ (PC1,PC2, AGE)		EMP1	PR+ (PC1,PC2, AGE)		EMP1	HER+ (PC1,PC2, AGE)		EMP1
			allele	model		OR (95% CI)	Pval		OR (95% CI)	Pval		OR (95% CI)	Pval		OR (95% CI)	Pval
2	rs2540431	202367621	A	ADD	Phase I-II	1.13 (1.07-1.18)	1.337e-06	0.000999	1.13 (1.05-1.21)	0.0005449	0.000999	1.09 (1.02-1.18)	0.01861	0.02098	1.11 (1.03-1.19)	0.005679	0.004995
					Phase III	1.13 (1.04-1.24)	0.006644	0.003996	1.09 (0.97-1.22)	0.1564	0.1858	1.06 (0.94-1.2)	0.3458	0.3417	1.11 (1-1.24)	0.05288	0.06693
					Combined	1.1 (1.05-1.15)	9.531e-06	0.000999	1.09 (1.02-1.15)	0.005683	0.002997	1.06 (0.99-1.13)	0.08556	0.09491	1.08 (1.02-1.15)	0.01164	0.02298
3	rs9862599	104864331	G	ADD	Phase I-II	1.21 (1.11-1.31)	3.97e-06	0.000999	1.12 (1-1.26)	0.05293	0.04096	1.16 (1.03-1.32)	0.01732	0.01199	1.14 (1-1.29)	0.04485	0.05295
					Phase III	1.29 (1.12-1.48)	0.0004274	0.000999	1.27 (1.06-1.51)	0.008759	0.01499	1.34 (1.11-1.62)	0.002286	0.005994	1.25 (1.06-1.48)	0.009001	0.01099
					Combined	1.2 (1.12-1.28)	2.676e-07	0.000999	1.15 (1.05-1.27)	0.003542	0.003996	1.2 (1.08-1.33)	0.0004962	0.000999	1.17 (1.06-1.29)	0.001789	0.003996
3	rs1838337	150479816	A	ADD	Phase I-II	0.86 (0.82-0.91)	1.025e-09	0.000999	0.84 (0.79-0.9)	8.654e-07	0.000999	0.84 (0.78-0.9)	2.74e-06	0.000999	0.89 (0.82-0.95)	0.001063	0.000999
					Phase III	0.97 (0.89-1.06)	0.5402	0.5435	0.89 (0.8-1)	0.04753	0.04795	0.86 (0.76-0.97)	0.0135	0.01299	0.98 (0.88-1.08)	0.6397	0.6573
					Combined	0.89 (0.86-0.93)	4.563e-08	0.000999	0.86 (0.82-0.91)	3.884e-07	0.000999	0.85 (0.8-0.9)	2.349e-07	0.000999	0.92 (0.87-0.98)	0.006481	0.003996
5	rs7701466	44663137	T	ADD	Phase I-II	1.15 (1.1-1.2)	1.154e-09	0.000999	1.17 (1.1-1.25)	1.125e-06	0.000999	1.21 (1.13-1.29)	1.471e-07	0.000999	1.1 (1.02-1.18)	0.008822	0.01099
					Phase III	1.09 (1-1.19)	0.04289	0.04795	1.11 (0.99-1.23)	0.07029	0.07493	1.12 (0.99-1.26)	0.06254	0.06993	1.13 (1.02-1.26)	0.01642	0.01698
					Combined	1.11 (1.07-1.16)	7.803e-08	0.000999	1.13 (1.07-1.19)	2.158e-05	0.000999	1.15 (1.09-1.22)	3.103e-06	0.000999	1.08 (1.02-1.15)	0.005741	0.006993
5	rs79160707	56052938	T	ADD	Phase I-II	1.18 (1.1-1.27)	4.081e-06	0.000999	1.3 (1.17-1.43)	2.208e-07	0.000999	1.3 (1.17-1.44)	1.265e-06	0.000999	1.2 (1.08-1.34)	0.0008085	0.001998
					Phase III	1.18 (1.03-1.34)	0.01909	0.01299	1.21 (1.02-1.44)	0.02829	0.02198	1.19 (0.98-1.43)	0.07283	0.08092	1.16 (0.99-1.37)	0.0726	0.07493
					Combined	1.18 (1.1-1.25)	3.72e-07	0.000999	1.25 (1.15-1.36)	1.691e-07	0.000999	1.25 (1.14-1.37)	1.24e-06	0.000999	1.17 (1.07-1.28)	0.0006492	0.000999
6	rs6900157	151954127	C	ADD	Phase I-II	1.14 (1.08-1.19)	3.462e-07	0.000999	1.13 (1.06-1.22)	0.0004621	0.000999	1.15 (1.07-1.24)	0.0003425	0.000999	1.15 (1.07-1.24)	0.0003145	0.000999
					Phase III	1.19 (1.08-1.3)	0.0002336	0.000999	1.19 (1.06-1.34)	0.004205	0.007992	1.18 (1.03-1.34)	0.01364	0.01998	1.27 (1.14-1.42)	2.325e-05	0.000999
					Combined	1.18 (1.13-1.24)	1.397e-14	0.000999	1.18 (1.11-1.25)	4.14e-08	0.000999	1.19 (1.11-1.26)	2.473e-07	0.000999	1.22 (1.15-1.3)	1.539e-10	0.000999
10	rs2912778	123338654	T	ADD	Phase I-II	0.82 (0.79-0.86)	3.141e-17	0.000999	0.78 (0.73-0.83)	1.257e-14	0.000999	0.78 (0.73-0.84)	7.999e-12	0.000999	0.81 (0.75-0.86)	8.551e-10	0.000999
					Phase III	0.87 (0.8-0.94)	0.0007635	0.001998	0.8 (0.72-0.89)	5.57e-05	0.000999	0.79 (0.7-0.89)	8.133e-05	0.000999	0.84 (0.76-0.93)	0.00078	0.001998
					Combined	0.83 (0.79-0.86)	7.554e-22	0.000999	0.78 (0.74-0.82)	5.961e-19	0.000999	0.78 (0.74-0.83)	6.662e-16	0.000999	0.82 (0.77-0.86)	1.182e-12	0.000999
12	rs805583	28152993	A	ADD	Phase I-II	0.86 (0.82-0.91)	1.495e-07	0.000999	0.89 (0.82-0.96)	0.00334	0.004995	0.87 (0.8-0.95)	0.001175	0.000999	0.87 (0.8-0.94)	0.0008383	0.001998
					Phase III	0.82 (0.74-0.91)	0.000156	0.000999	0.85 (0.75-0.97)	0.01487	0.01099	0.81 (0.7-0.94)	0.004939	0.007992	0.86 (0.76-0.97)	0.01759	0.02098
					Combined	0.85 (0.81-0.89)	5.283e-11	0.000999	0.87 (0.82-0.93)	4.892e-05	0.000999	0.85 (0.79-0.91)	5.636e-06	0.000999	0.86 (0.8-0.92)	8.678e-06	0.000999
12	rs10744856	115835385	A	ADD	Phase I-II	0.89 (0.84-0.93)	4.031e-07	0.000999	0.85 (0.8-0.92)	6.22e-06	0.000999	0.88 (0.82-0.95)	0.00079	0.000999	0.86 (0.8-0.93)	6.635e-05	0.000999
					Phase III	0.89 (0.81-0.97)	0.009266	0.01299	0.86 (0.77-0.96)	0.009044	0.01499	0.84 (0.75-0.95)	0.006718	0.008991	0.92 (0.83-1.02)	0.1199	0.1339
					Combined	0.88 (0.84-0.92)	1.104e-09	0.000999	0.85 (0.8-0.9)	1.384e-08	0.000999	0.86 (0.81-0.92)	3.891e-06	0.000999	0.87 (0.82-0.92)	4.327e-06	0.000999
16	rs3803662	52586341	C	ADD	Phase I-II	0.86 (0.82-0.9)	1.139e-10	0.000999	0.84 (0.78-0.89)	7.131e-08	0.000999	0.86 (0.8-0.92)	2.173e-05	0.000999	0.88 (0.82-0.94)	0.0001699	0.000999
					Phase III	0.79 (0.73-0.86)	8.144e-08	0.000999	0.78 (0.7-0.87)	6.907e-06	0.000999	0.78 (0.69-0.87)	2.435e-05	0.000999	0.77 (0.69-0.85)	3.058e-07	0.000999
					Combined	0.82 (0.79-0.85)	5.627e-24	0.000999	0.79 (0.75-0.84)	1.595e-16	0.000999	0.81 (0.76-0.86)	4.279e-12	0.000999	0.81 (0.76-0.86)	1.249e-13	0.000999
16	rs4784227	52599188	T	ADD	Phase I-II	1.22 (1.16-1.28)	2.771e-14	0.000999	1.25 (1.17-1.35)	9.174e-10	0.000999	1.24 (1.14-1.34)	1.032e-07	0.000999	1.2 (1.11-1.3)	3.094e-06	0.000999
					Phase III	1.42 (1.3-1.56)	1.949e-13	0.000999	1.4 (1.24-1.58)	4.385e-08	0.000999	1.38 (1.21-1.57)	2.055e-06	0.000999	1.4 (1.25-1.57)	6.784e-09	0.000999
					Combined	1.29 (1.23-1.35)	2.011e-29	0.000999	1.32 (1.24-1.4)	8.56e-19	0.000999	1.3 (1.21-1.39)	1.671e-14	0.000999	1.29 (1.21-1.37)	1.72e-15	0.000999
21	rs75286142	36098645	G	ADD	Phase I-II	1.16 (1.1-1.23)	3.244e-07	0.000999	1.15 (1.06-1.25)	0.0006572	0.001998	1.14 (1.04-1.24)	0.003924	0.006993	1.14 (1.04-1.24)	0.003642	0.005994
					Phase III	1.13 (1.02-1.26)	0.02489	0.02797	1.2 (1.05-1.37)	0.009215	0.01299	1.15 (0.99-1.34)	0.05976	0.06793	1.17 (1.03-1.34)	0.01389	0.01099
					Combined	1.16 (1.11-1.22)	1.899e-09	0.000999	1.18 (1.1-1.26)	1.781e-06	0.000999	1.16 (1.08-1.25)	0.0001135	0.000999	1.17 (1.09-1.25)	1.523e-05	0.000999
Sample size
All BrCa patients
Phase I-II Case,n=5272 Control,n=16496; Phase III Case,n=1397 Control,n=5434; Combined Case,n=6669 Control,n=21930
ER+ Breast Cancer
Phase I-II Case,n=2412 Control,n=16496; Phase III Case,n=998 Control,n=5434; Combined Case,n=3410 Control,n=21930
ER+ Breast Cancer with age data
Phase I-II Case,n=2182 Control,n=16496; Phase III Case,n=894 Control,n=4851; Combined Case,n=3076 Control,n=21347
PR+ Breast Cancer
Phase I-II Case,n=2010 Control,n=16496; Phase III Case,n=790 Control,n=5434; Combined Case,n=2800 Control,n=21930
PR+ Breast Cancer with age data
Phase I-II Case,n=1818 Control,n=16496; Phase III Case,n=704 Control,n=4851; Combined Case,n=2522 Control,n=21347
HER+ Breast Cancer
Phase I-II Case,n=2059 Control,n=16496; Phase III Case,n=1143 Control,n=4851; Combined Case,n=3202 Control,n=21930
HER+ Breast Cancer with age data
Phase I-II Case,n=1850 Control,n=16496; Phase III Case,n=1022 Control,n=4851; Combined Case,n=2872 Control,n=21347

## Sheet: Supp Table 4
Supplementary Table 4: SNPs that showed similar tendency of association in the validation study.
CHR	MARKER	POS	gene	GWAS1	A1	A2	CASE_ FREQ1	CTRL_ FREQ1	P-VALUE	OR	L95	U95	P_Hetero
1	rs11161996	87851420	LOC100505768	GWAS1	T	C	0.3264	0.3502	4.22e-05	0.904977	0.863393	0.948565
				GWAS2	T	C	0.3249	0.3501	0.02984	0.905797	0.829328	0.989318
				Meta-1	T	C	-	-	2.46e-06	0.905035	0.943396	0.868244
				Replication	T	C	0.3423	0.3639	0.1288	0.9107	0.807124	1.02757
				Meta-2	T	C	-	-	7.67227e-07	0.905743	0.870881	0.942001	0.995463
1	rs11119434	210370222	SYT14	GWAS1	T	C	0.1765	0.1609	0.0006379	1.11111	1.04561	1.18072
				GWAS2	T	C	0.1825	0.155	0.000818	1.21212	1.08399	1.35539
				Meta-1	T	C	-	-	4.54e-06	1.13299	1.19511	1.0741
				Replication	T	C	0.168	0.1487	0.06735	1.162	0.989323	1.36482
				Meta-2	T	C	-	-	7.80138e-07	1.1362	1.08008	1.19525	0.39036
2	rs6716937	70127229	SNRNP27	GWAS1	G	A	0.4286	0.4074	0.000176	1.0917	1.04358	1.14204
				GWAS2	G	A	0.4517	0.4152	0.0007693	1.15607	1.06263	1.25773
				Meta-1	G	A	-	-	6.9e-07	1.10592	1.15077	1.06282
				Replication	G	A	0.4305	0.4123	0.2198	1.077	0.956402	1.2128
				Meta-2	G	A	-	-	3.63955e-07	1.10278	1.06198	1.14514	0.460811
3	rs9862599	104864331	ALCAM	GWAS1	G	T	0.0891	0.0761	2.95e-06	1.21507	1.11905	1.31932
				GWAS2	G	T	0.1012	0.0811	0.0003857	1.29534	1.12265	1.49459
				Meta-1	G	T	-	-	8.11e-09	1.23357	1.32481	1.14862
				Replication	G	T	0.08622	0.08148	0.5578	1.065	0.863683	1.31324
				Meta-2	G	T	-	-	1.43745e-08	1.21574	1.13634	1.30069	0.318486
5	rs61154548	56224720	MIER3	GWAS1	T	C	0.076	0.0645	0.0001019	1.1919	1.09127	1.3018
				GWAS2	T	C	0.0729	0.0611	0.02539	1.20919	1.02363	1.42839
				Meta-1	T	C	-	-	7.37e-06	1.19516	1.29205	1.10554
				Replication	T	C	0.0949	0.07759	0.03587	1.245	1.01422	1.52829
				Meta-2	T	C	-	-	7.63576e-07	1.20178	1.11733	1.29261	0.926348
6	rs9479169	152355156	ESR1	GWAS1	G	C	0.4758	0.5093	2.45e-06	0.896057	0.85656	0.937376
				GWAS2	G	C	0.4765	0.5025	0.03738	0.912409	0.83702	0.994588
				Meta-1	G	C	-	-	2.03e-07	0.899491	0.936154	0.864267
				Replication	G	C	0.4392	0.4565	0.2505	0.9349	0.83354	1.04859
				Meta-2	G	C	-	-	1.26919e-07	0.903298	0.869852	0.93803	0.771284
9	rs62578156	129469446	LMX1B	GWAS1	G	A	0.1219	0.1108	6.65e-05	1.1534	1.07482	1.23773
				GWAS2	G	A	0.1203	0.1084	0.03925	1.14679	1.00763	1.30516
				Meta-1	G	A	-	-	7.42e-06	1.15214	1.22577	1.08294
				Replication	G	A	0.1179	0.1088	0.3339	1.093	0.912909	1.30862
				Meta-2	G	A	-	-	5.47878e-06	1.1455	1.08033	1.2146	0.861742
12	rs10842422	25037468	BCAT1	GWAS1	T	C	0.3399	0.3213	9.37e-05	1.0989	1.04841	1.15183
				GWAS2	T	C	0.3398	0.318	0.03521	1.0989	1.00613	1.20023
				Meta-1	T	C	-	-	7.62e-06	1.09942	1.14601	1.05472
				Replication	T	C	0.3432	0.3229	0.1456	1.095	0.969095	1.23726
				Meta-2	T	C	-	-	2.79558e-06	1.0985	1.05616	1.14253	0.998541
12	rs7315643	29358455	FAR2	GWAS1	C	T	0.2076	0.2244	7.52e-05	0.891266	0.842019	0.943393
				GWAS2	C	T	0.1973	0.2236	0.001493	0.83612	0.749205	0.933119
				Meta-1	C	T	-	-	6e-07	0.879384	0.924907	0.836099
				Replication	C	T	0.204	0.2204	0.1766	0.9071	0.787465	1.04491
				Meta-2	C	T	-	-	2.49412e-07	0.882405	0.84144	0.925365	0.551376
15	rs1004983	51613652	CYP19A1	GWAS1	A	C	0.3559	0.3476	0.0001505	1.09649	1.04611	1.1493
				GWAS2	A	C	0.3728	0.3521	0.0145	1.11483	1.02071	1.21762
				Meta-1	A	C	-	-	6.12e-06	1.1005	1.14714	1.05576
				Replication	A	C	0.3587	0.341	0.2061	1.082	0.95804	1.222
				Meta-2	A	C	-	-	2.71932e-06	1.09858	1.05626	1.14259	0.917259
18	rs9945779	42393820	SETBP1	GWAS1	C	A	0.0994	0.1108	1.47e-05	0.848176	0.787299	0.913761
				GWAS2	C	A	0.1006	0.115	0.02921	0.855432	0.742844	0.985084
				Meta-1	C	A	-	-	1.23e-06	0.84956	0.9074	0.795399
				Replication	C	A	0.1037	0.1145	0.2363	0.8925	0.739333	1.0774
				Meta-2	C	A	-	-	6.91269e-07	0.854312	0.802815	0.909113	0.885348
21	rs75286142	36098645	CLIC6-RUNX1	GWAS1	G	C	0.1999	0.1763	2.36e-07	1.16414	1.09982	1.23223
				GWAS2	G	C	0.1988	0.1799	0.02493	1.13507	1.01708	1.26675
				Meta-1	G	C	-	-	1.28e-08	1.15778	1.21771	1.10079
				Replication	G	C	0.1915	0.1715	0.07355	1.148	0.986643	1.33575
				Meta-2	G	C	-	-	2.41839e-09	1.15694	1.10285	1.21369	0.917596
GWAS 1: Biobank Japan Phase I+II; GWAS 2: Biobank Japan Phase III; Meta-1 and Meta-2: Inverse variance meta-analysis
OR is referred to reference allele: odds ratio; L95: lower 95% confidence interval U95: Upper 95% confidence interval
P_Hetero: P-value for heterogeneity: Cochran's Q-test

## Sheet: Supp Table 5
Supplementary Table 5: Pathway analysis for GWAS of breast cancer
DB	GS	ORIG_GS_SIZE	EFF_GS_SIZE	#_GENES_ABS_LIST	#_GENES_WO_SCORE	#_GENES_REM_PROXIM	MED_GENE_SIZE_KB	MEAN_GENE_SIZE_KB	NOMINAL_GSEA_PVAL_75PERC_CUTOFF	FDR_75PERC_CUTOFF	EXP_#_GENES_ABOVE_75PERC_CUTOFF	OBS_#_GENES_ABOVE_75PERC_CUTOFF	#_GENES_FLAGGED
Panther	Dopamine_receptor_mediated_signaling_pathway	32	26	0	5	1	77	131	8.1e-05	0.0029	7	16	0
GOTERM	protein amino acid deacetylation	11	9	0	2	0	21	21	0.0001	0.0372	2	8	0
Database	Gene_Set	Gene_ Symbol	Entrez_ ID	Gene_ p-value	Gene_ Chr_Num	Gene_ Start_Pos	Gene_ End_Pos	Gene_ Size_kb	Num_SNPs_per_Gene	Num_Indep_HapMap_SNPs_per_Gene	Num_RecombHotspots_per_Gene	Best_ SNP_rs	Best_ SNP_Chr_Num	Best_SNP_Chr_Pos	Best_SNP_Z	Best_ SNP_pval	Best_SNP_ODDS_RATIO_OR_EFFECT	Best_SNP_L95_CI	Best_SNP_U95_CI
Panther	Dopamine_receptor_mediated_signaling_pathway	CLIC1	1192	0.0127932	6	31698357	31704341	6	59	20	2	rs146873513	6	31746548	3.718	0.000200793	0.8746	0.815	0.9386
Panther	Dopamine_receptor_mediated_signaling_pathway	COMT	1312	0.180006	22	19929262	19957498	28	39	26	4	rs144939799	22	19870485	2.9682	0.0029954	1.729	1.2044	2.4821
Panther	Dopamine_receptor_mediated_signaling_pathway	DBH	1621	0.346078	9	136501484	136524466	23	42	37	4	rs129885	9	136527226	2.8101	0.00495275	0.9446	0.9078	0.9829
Panther	Dopamine_receptor_mediated_signaling_pathway	EPB41	2035	0.115942	1	29213602	29446558	233	152	15	3	rs150083	1	29250470	3.3035	0.00095495	0.9352	0.8988	0.9731
Panther	Dopamine_receptor_mediated_signaling_pathway	EPB41L1	2036	0.478177	20	34700347	34820721	120	12	13	0	rs6119695	20	34701792	2.2471	0.0246311	1.0833	1.0103	1.1615
Panther	Dopamine_receptor_mediated_signaling_pathway	EPB41L2	2037	0.142444	6	131160487	131384462	224	139	52	3	rs146369764	6	131482753	3.3061	0.000946188	0.7998	0.7006	0.913
Panther	Dopamine_receptor_mediated_signaling_pathway	GNAZ	2781	0.441088	22	23412668	23467221	55	5	21	3	rs13056301	22	23472384	2.3258	0.0200293	1.1891	1.0276	1.376
Panther	Dopamine_receptor_mediated_signaling_pathway	GNG11	2791	0.477082	7	93551015	93555826	5	26	25	3	rs180275	7	93535470	2.4828	0.0130358	0.9118	0.8477	0.9807
Panther	Dopamine_receptor_mediated_signaling_pathway	GNGT1	2792	0.487821	7	93535819	93540485	5	26	27	3	rs180275	7	93535470	2.4828	0.0130358	0.9118	0.8477	0.9807
Panther	Dopamine_receptor_mediated_signaling_pathway	PPP1CB	5500	0.138653	2	28974613	29025806	51	85	11	2	rs55819302	2	28882604	3.1662	0.00154457	0.9352	0.8971	0.9748
Panther	Dopamine_receptor_mediated_signaling_pathway	PPP1CC	5501	0.135451	12	111157614	111180757	23	27	9	2	rs12305433	12	111275962	2.8514	0.00435253	1.095	1.0288	1.1654
Panther	Dopamine_receptor_mediated_signaling_pathway	CLIC3	9022	0.275215	9	139889059	139891024	2	36	15	3	rs67181987	9	139924460	2.7594	0.00579102	1.1812	1.0494	1.3295
Panther	Dopamine_receptor_mediated_signaling_pathway	EPB41L3	23136	0.0273929	18	5392387	5543986	152	74	39	6	rs12458297	18	5451029	3.5513	0.000383297	0.9133	0.8687	0.9602
Panther	Dopamine_receptor_mediated_signaling_pathway	CLIC4	25932	0.395758	1	25071759	25170815	99	119	27	3	rs4606258	1	25155185	2.9284	0.00340677	1.064	1.0207	1.1091
Panther	Dopamine_receptor_mediated_signaling_pathway	MYLIP	29116	0.834982	6	16129316	16148478	19	48	25	7	rs3757354	6	16127407	2.1917	0.0284042	0.9565	0.9192	0.9953
Panther	Dopamine_receptor_mediated_signaling_pathway	CLIC5	53405	0.0304649	6	45866189	46048085	182	146	70	8	rs16874326	6	46133282	3.8685	0.000109485	1.2499	1.1164	1.3995
Panther	Dopamine_receptor_mediated_signaling_pathway	CLIC6	54102	3.29722e-06	21	36041687	36090519	49	222	20	4	rs75286142	21	36098645	5.6887	1.28e-08	0.8637	0.8212	0.9084
Panther	Dopamine_receptor_mediated_signaling_pathway	EPB41L4B	54566	0.203823	9	111934253	112083021	149	37	50	4	rs750723	9	112021585	2.8974	0.0037629	1.1204	1.0375	1.2099
Panther	Dopamine_receptor_mediated_signaling_pathway	FRMD4A	55691	0.38018	10	13685705	14372866	687	216	223	19	rs4750499	10	14288426	3.3323	0.00086143	0.9294	0.8903	0.9703
Panther	Dopamine_receptor_mediated_signaling_pathway	EPB41L5	57669	0.0478106	2	120770603	120936697	166	77	13	2	rs11123537	2	120769649	3.3026	0.00095787	1.0852	1.0338	1.1392
Panther	Dopamine_receptor_mediated_signaling_pathway	EPB41L4A	64097	0.10896	5	111498314	111755010	257	123	46	4	rs186402614	5	111485174	3.3112	0.000929132	1.4597	1.1669	1.826
Panther	Dopamine_receptor_mediated_signaling_pathway	FRMD1	79981	0.719374	6	168456463	168479839	23	33	56	6	rs4708441	6	168560816	2.4268	0.0152347	0.9517	0.9145	0.9905
Panther	Dopamine_receptor_mediated_signaling_pathway	PPP1R1B	84152	0.198706	17	37783178	37792878	10	45	7	0	rs12453198	17	37741879	2.8128	0.00491118	1.059	1.0175	1.1022
Panther	Dopamine_receptor_mediated_signaling_pathway	FRMD5	84978	0.418743	15	44165729	44487429	322	117	25	3	rs2706479	15	44481815	2.7304	0.0063259	0.9438	0.9054	0.9838
Panther	Dopamine_receptor_mediated_signaling_pathway	COMTD1	118881	0.529244	10	76993728	76995770	2	41	13	2	rs7912202	10	77025021	2.4366	0.014826	0.9497	0.9111	0.99
Panther	Dopamine_receptor_mediated_signaling_pathway	FRMD6	122786	0.248157	14	51955854	52197444	242	68	95	8	rs11157829	14	52001770	3.0515	0.00227721	1.0664	1.0233	1.1114
Panther	Dopamine_receptor_mediated_signaling_pathway	FRMD3	257019	0.148704	9	85862306	86153348	291	79	84	8	rs55989801	9	86216219	3.2101	0.00132685	0.9012	0.8458	0.9603
Database	Gene_Set	Gene_ Symbol	Entrez_ ID	Gene_ p-value	Gene_ Chr_Num	Gene_ Start_Pos	Gene_ End_Pos	Gene_ Size_kb	Num_SNPs_per_Gene	Num_Indep_HapMap_SNPs_per_Gene	Num_RecombHotspots_per_Gene	Best_ SNP_rs	Best_ SNP_Chr_Num	Best_SNP_Chr_Pos	Best_SNP_Z	Best_ SNP_pval	Best_SNP_ODDS_RATIO_OR_EFFECT	Best_SNP_L95_CI	Best_SNP_U95_CI
GOTERM	protein amino acid deacetylation	HDAC1	3065	0.00367885	1	32757707	32799224	42	2	5	2	rs76221898	1	32721016	3.4328	0.00059736	0.8697	0.8031	0.9419
GOTERM	protein amino acid deacetylation	SIRT2	22933	0.185356	19	39369194	39390502	21	34	20	5	rs10409200	19	39459174	2.9253	0.00344166	1.0744	1.024	1.1274
GOTERM	protein amino acid deacetylation	SIRT5	23408	0.0099728	6	13574791	13614785	40	10	17	3	rs9395939	6	13643291	3.3906	0.000697312	0.8499	0.7737	0.9337
GOTERM	protein amino acid deacetylation	SIRT4	23409	0.0255077	12	120740123	120751045	11	19	16	2	rs2696029	12	120714341	3.2597	0.00111546	0.7643	0.6503	0.8984
GOTERM	protein amino acid deacetylation	SIRT3	23410	0.0623247	11	215029	236362	21	6	39	4	rs10398	11	308180	3.1368	0.0017079	1.0743	1.0273	1.1236
GOTERM	protein amino acid deacetylation	SIRT1	23411	0.021487	10	69644426	69678147	34	41	5	3	rs4237314	10	69557343	3.3743	0.000739919	0.9307	0.8927	0.9704
GOTERM	protein amino acid deacetylation	SIRT7	51547	0.143372	17	79869814	79876058	6	19	3	0	rs4969475	17	79975835	2.7092	0.00674466	0.944	0.9054	0.9842
GOTERM	protein amino acid deacetylation	SIRT6	51548	0.800372	19	4174105	4182596	8	20	17	6	rs107251	19	4176085	2.015	0.0439035	0.9565	0.916	0.9988
GOTERM	protein amino acid deacetylation	HDAC10	83933	0.166627	22	50683612	50689834	6	59	16	0	rs28638301	22	50796460	3.0358	0.00239917	0.933	0.8921	0.9757

## Sheet: Supp Table 6
Supplementary Table 6: wGRS analysis to stratify different risk groups of breast cancer in the discovery and validation phase
Cat	Score	Discovery						Validation
		Case	Ctrl	Freq_Case	Freq_ctrl	OR	95%_CI	Case	Ctrl	Freq_Case	Freq_ctrl	OR	95%_CI
1	<1.029	693	3864	0.103914	0.176197	Reference		174	389	0.183932	0.281273	Reference
2	1.029-1.366	2049	7998	0.307242	0.364706	1.428	1.298-1.572	317	525	0.335095	0.37961	1.35	1.069-1.705
3	1.366-1.702	2428	7013	0.364073	0.31979	1.93	1.757-2.121	293	326	0.309725	0.235719	2.009	1.572-2.569
4	1.702-2.038	1206	2613	0.180837	0.119152	2.573	2.312-2.865	139	132	0.146934	0.0954447	2.354	1.729-3.207
5	>2.038	293	442	0.0439346	0.020155	3.696	3.122-4.389	23	11	0.0243129	0.00795372	4.675	2.121-10.472
Total		6669	21930	1	1			946	1383	1	1
